# Supplementary material for: Early analysis of the Australian COVID-19 epidemic
Source: eLife. 2020 Aug 13;9:e58785. doi: 10.7554/eLife.58785 (PMC7449695; doi:10.7554/eLife.58785)
Supplement: Source code 1. [file elife-58785-code1.zip]

Archive with 24 entries (24 files):
- cases_by_age.csv
- __MACOSX/._cases_by_age.csv
- cases.csv
- __MACOSX/._cases.csv
- Figure1.R
- __MACOSX/._Figure1.R
- Figure2.R
- __MACOSX/._Figure2.R
- Figure3.R
- __MACOSX/._Figure3.R
- FigureS6.R
- __MACOSX/._FigureS6.R
- forecast_14Apr.csv
- __MACOSX/._forecast_14Apr.csv
- icu_ward_data.csv
- __MACOSX/._icu_ward_data.csv
- icu_ward_occupancy_model.R
- __MACOSX/._icu_ward_occupancy_model.R
- install_lshtm_packages_R.r
- __MACOSX/._install_lshtm_packages_R.r
- sampled_report_delay.csv
- __MACOSX/._sampled_report_delay.csv
- ward_icu_by_age.csv
- __MACOSX/._ward_icu_by_age.csv
