# Supplementary material for: Early analysis of the Australian COVID-19 epidemic
Source: eLife. 2020 Aug 13;9:e58785. doi: 10.7554/eLife.58785 (PMC7449695; doi:10.7554/eLife.58785)
Supplement: Source code 1. [file elife-58785-code1.zip › cases_by_age.csv]

Age_group	p
0-9	0.010212623472292
10-18	0.0185836263184329
19-29	0.225849656788883
30-39	0.158714213962833
40-49	0.129080863887494
50-59	0.155030972710531
60-69	0.168591997321279
70-79	0.104972375690608
80+	0.0289636698476477
