# Supplementary material for: Early analysis of the Australian COVID-19 epidemic
Source: eLife. 2020 Aug 13;9:e58785. doi: 10.7554/eLife.58785 (PMC7449695; doi:10.7554/eLife.58785)
Supplement: Source code 1. [file elife-58785-code1.zip › cases.csv]

date	import_status	region	cases
2020-01-22	Overseas acquired	NSW	1
2020-01-24	Overseas acquired	NSW	1
2020-01-24	Overseas acquired	VIC	2
2020-01-25	Overseas acquired	NSW	2
2020-01-28	Overseas acquired	QLD	1
2020-01-29	Overseas acquired	VIC	2
2020-01-30	Overseas acquired	NSW	1
2020-01-30	Overseas acquired	QLD	1
2020-01-30	Overseas acquired	SA	2
2020-02-22	Overseas acquired	QLD	2
2020-02-22	Overseas acquired	VIC	2
2020-02-23	Overseas acquired	SA	1
2020-02-23	Overseas acquired	VIC	1
2020-02-24	Overseas acquired	QLD	1
2020-02-24	Overseas acquired	WA	1
2020-02-26	Locally acquired	NSW	1
2020-02-28	Overseas acquired	QLD	1
2020-02-29	Overseas acquired	NSW	1
2020-03-01	Overseas acquired	NSW	1
2020-03-01	Overseas acquired	VIC	2
2020-03-02	Locally acquired	NSW	1
2020-03-02	Overseas acquired	NSW	1
2020-03-02	Overseas acquired	QLD	2
2020-03-02	Overseas acquired	TAS	1
2020-03-02	Overseas acquired	WA	1
2020-03-03	Locally acquired	NSW	1
2020-03-03	Overseas acquired	NSW	5
2020-03-03	Overseas acquired	QLD	1
2020-03-03	Overseas acquired	SA	1
2020-03-03	Overseas acquired	VIC	1
2020-03-04	Locally acquired	NSW	4
2020-03-04	Overseas acquired	NSW	2
2020-03-04	Overseas acquired	QLD	1
2020-03-04	Overseas acquired	SA	2
2020-03-05	Locally acquired	NSW	6
2020-03-05	Overseas acquired	NSW	2
2020-03-05	Overseas acquired	QLD	2
2020-03-05	Overseas acquired	SA	1
2020-03-05	Overseas acquired	WA	1
2020-03-06	Locally acquired	NSW	4
2020-03-06	Overseas acquired	NSW	2
2020-03-06	Overseas acquired	QLD	1
2020-03-06	Overseas acquired	VIC	2
2020-03-07	Locally acquired	NSW	6
2020-03-07	Overseas acquired	NSW	1
2020-03-07	Overseas acquired	TAS	1
2020-03-07	Overseas acquired	VIC	1
2020-03-08	Locally acquired	NSW	6
2020-03-08	Locally acquired	QLD	1
2020-03-08	Overseas acquired	NSW	2
2020-03-08	Overseas acquired	VIC	1
2020-03-08	Overseas acquired	WA	1
2020-03-08	Unknown origin	VIC	2
2020-03-09	Locally acquired	NSW	3
2020-03-09	Locally acquired	VIC	1
2020-03-09	Locally acquired	WA	1
2020-03-09	Overseas acquired	NSW	5
2020-03-09	Overseas acquired	QLD	2
2020-03-09	Overseas acquired	VIC	3
2020-03-09	Unknown origin	VIC	1
2020-03-10	Locally acquired	VIC	1
2020-03-10	Locally acquired	WA	1
2020-03-10	Overseas acquired	NSW	6
2020-03-10	Overseas acquired	QLD	3
2020-03-10	Overseas acquired	VIC	1
2020-03-10	Unknown origin	VIC	1
2020-03-11	Locally acquired	NSW	10
2020-03-11	Locally acquired	QLD	2
2020-03-11	Locally acquired	SA	1
2020-03-11	Locally acquired	VIC	1
2020-03-11	Overseas acquired	NSW	10
2020-03-11	Overseas acquired	QLD	8
2020-03-11	Overseas acquired	SA	3
2020-03-11	Overseas acquired	TAS	1
2020-03-11	Overseas acquired	VIC	1
2020-03-11	Overseas acquired	WA	1
2020-03-11	Unknown origin	VIC	3
2020-03-12	Locally acquired	NSW	10
2020-03-12	Locally acquired	QLD	2
2020-03-12	Locally acquired	SA	2
2020-03-12	Locally acquired	VIC	4
2020-03-12	Overseas acquired	ACT	1
2020-03-12	Overseas acquired	NSW	10
2020-03-12	Overseas acquired	QLD	6
2020-03-12	Overseas acquired	SA	6
2020-03-12	Overseas acquired	TAS	1
2020-03-12	Overseas acquired	VIC	5
2020-03-12	Overseas acquired	WA	2
2020-03-12	Unknown origin	VIC	7
2020-03-13	Locally acquired	NSW	17
2020-03-13	Locally acquired	QLD	3
2020-03-13	Locally acquired	SA	1
2020-03-13	Locally acquired	VIC	1
2020-03-13	Overseas acquired	NSW	14
2020-03-13	Overseas acquired	QLD	10
2020-03-13	Overseas acquired	SA	1
2020-03-13	Overseas acquired	VIC	9
2020-03-13	Overseas acquired	WA	1
2020-03-13	Unknown origin	QLD	1
2020-03-13	Unknown origin	VIC	2
2020-03-14	Locally acquired	NSW	13
2020-03-14	Locally acquired	QLD	3
2020-03-14	Locally acquired	VIC	2
2020-03-14	Overseas acquired	NSW	11
2020-03-14	Overseas acquired	QLD	1
2020-03-14	Overseas acquired	SA	3
2020-03-14	Overseas acquired	VIC	4
2020-03-14	Overseas acquired	WA	4
2020-03-14	Unknown origin	VIC	2
2020-03-15	Locally acquired	NSW	14
2020-03-15	Locally acquired	QLD	5
2020-03-15	Overseas acquired	NSW	18
2020-03-15	Overseas acquired	QLD	14
2020-03-15	Overseas acquired	SA	3
2020-03-15	Overseas acquired	VIC	4
2020-03-15	Unknown origin	VIC	3
2020-03-16	Locally acquired	NSW	13
2020-03-16	Locally acquired	QLD	6
2020-03-16	Locally acquired	SA	4
2020-03-16	Locally acquired	VIC	4
2020-03-16	Overseas acquired	ACT	1
2020-03-16	Overseas acquired	NSW	35
2020-03-16	Overseas acquired	QLD	24
2020-03-16	Overseas acquired	SA	4
2020-03-16	Overseas acquired	VIC	12
2020-03-16	Overseas acquired	WA	8
2020-03-16	Unknown origin	QLD	3
2020-03-16	Unknown origin	VIC	2
2020-03-17	Locally acquired	NSW	26
2020-03-17	Locally acquired	QLD	11
2020-03-17	Locally acquired	SA	1
2020-03-17	Locally acquired	VIC	8
2020-03-17	Overseas acquired	ACT	1
2020-03-17	Overseas acquired	NSW	23
2020-03-17	Overseas acquired	QLD	22
2020-03-17	Overseas acquired	SA	1
2020-03-17	Overseas acquired	VIC	24
2020-03-17	Overseas acquired	WA	10
2020-03-17	Unknown origin	QLD	2
2020-03-17	Unknown origin	VIC	3
2020-03-18	Locally acquired	NSW	22
2020-03-18	Locally acquired	QLD	2
2020-03-18	Locally acquired	SA	1
2020-03-18	Locally acquired	VIC	6
2020-03-18	Locally acquired	WA	2
2020-03-18	Overseas acquired	NSW	37
2020-03-18	Overseas acquired	QLD	18
2020-03-18	Overseas acquired	SA	10
2020-03-18	Overseas acquired	TAS	3
2020-03-18	Overseas acquired	VIC	16
2020-03-18	Overseas acquired	WA	3
2020-03-18	Unknown origin	QLD	2
2020-03-18	Unknown origin	VIC	11
2020-03-19	Locally acquired	NSW	18
2020-03-19	Locally acquired	QLD	2
2020-03-19	Locally acquired	SA	2
2020-03-19	Locally acquired	VIC	3
2020-03-19	Locally acquired	WA	1
2020-03-19	Overseas acquired	ACT	1
2020-03-19	Overseas acquired	NSW	57
2020-03-19	Overseas acquired	QLD	30
2020-03-19	Overseas acquired	SA	1
2020-03-19	Overseas acquired	VIC	23
2020-03-19	Overseas acquired	WA	14
2020-03-19	Unknown origin	QLD	3
2020-03-19	Unknown origin	VIC	7
2020-03-20	Locally acquired	NSW	45
2020-03-20	Locally acquired	QLD	5
2020-03-20	Locally acquired	SA	15
2020-03-20	Locally acquired	VIC	5
2020-03-20	Locally acquired	WA	3
2020-03-20	Overseas acquired	ACT	7
2020-03-20	Overseas acquired	NSW	80
2020-03-20	Overseas acquired	NT	2
2020-03-20	Overseas acquired	QLD	55
2020-03-20	Overseas acquired	SA	5
2020-03-20	Overseas acquired	TAS	3
2020-03-20	Overseas acquired	VIC	21
2020-03-20	Overseas acquired	WA	23
2020-03-20	Unknown origin	NSW	1
2020-03-20	Unknown origin	QLD	7
2020-03-20	Unknown origin	VIC	12
2020-03-21	Locally acquired	NSW	31
2020-03-21	Locally acquired	QLD	6
2020-03-21	Locally acquired	SA	4
2020-03-21	Locally acquired	VIC	11
2020-03-21	Overseas acquired	ACT	8
2020-03-21	Overseas acquired	NSW	71
2020-03-21	Overseas acquired	NT	2
2020-03-21	Overseas acquired	QLD	39
2020-03-21	Overseas acquired	SA	24
2020-03-21	Overseas acquired	TAS	5
2020-03-21	Overseas acquired	VIC	20
2020-03-21	Overseas acquired	WA	1
2020-03-21	Unknown origin	QLD	8
2020-03-21	Unknown origin	VIC	25
2020-03-22	Locally acquired	NSW	34
2020-03-22	Locally acquired	QLD	5
2020-03-22	Locally acquired	SA	7
2020-03-22	Locally acquired	VIC	16
2020-03-22	Locally acquired	WA	2
2020-03-22	Overseas acquired	ACT	11
2020-03-22	Overseas acquired	NSW	137
2020-03-22	Overseas acquired	QLD	40
2020-03-22	Overseas acquired	SA	34
2020-03-22	Overseas acquired	TAS	6
2020-03-22	Overseas acquired	VIC	32
2020-03-22	Overseas acquired	WA	48
2020-03-22	Unknown origin	QLD	3
2020-03-22	Unknown origin	VIC	35
2020-03-22	Unknown origin	WA	1
2020-03-23	Locally acquired	NSW	50
2020-03-23	Locally acquired	QLD	15
2020-03-23	Locally acquired	SA	4
2020-03-23	Locally acquired	VIC	3
2020-03-23	Locally acquired	WA	1
2020-03-23	Overseas acquired	ACT	8
2020-03-23	Overseas acquired	NSW	126
2020-03-23	Overseas acquired	QLD	56
2020-03-23	Overseas acquired	SA	24
2020-03-23	Overseas acquired	TAS	7
2020-03-23	Overseas acquired	VIC	17
2020-03-23	Overseas acquired	WA	27
2020-03-23	Unknown origin	NSW	1
2020-03-23	Unknown origin	QLD	6
2020-03-23	Unknown origin	VIC	41
2020-03-24	Locally acquired	NSW	49
2020-03-24	Locally acquired	QLD	7
2020-03-24	Locally acquired	SA	1
2020-03-24	Locally acquired	VIC	2
2020-03-24	Locally acquired	WA	8
2020-03-24	Overseas acquired	ACT	7
2020-03-24	Overseas acquired	NSW	135
2020-03-24	Overseas acquired	NT	1
2020-03-24	Overseas acquired	QLD	54
2020-03-24	Overseas acquired	SA	29
2020-03-24	Overseas acquired	TAS	9
2020-03-24	Overseas acquired	VIC	15
2020-03-24	Overseas acquired	WA	17
2020-03-24	Unknown origin	NSW	1
2020-03-24	Unknown origin	QLD	7
2020-03-24	Unknown origin	VIC	46
2020-03-25	Locally acquired	NSW	50
2020-03-25	Locally acquired	QLD	6
2020-03-25	Locally acquired	SA	6
2020-03-25	Locally acquired	TAS	1
2020-03-25	Locally acquired	VIC	4
2020-03-25	Locally acquired	WA	5
2020-03-25	Overseas acquired	ACT	7
2020-03-25	Overseas acquired	NSW	132
2020-03-25	Overseas acquired	NT	3
2020-03-25	Overseas acquired	QLD	45
2020-03-25	Overseas acquired	SA	28
2020-03-25	Overseas acquired	TAS	5
2020-03-25	Overseas acquired	VIC	25
2020-03-25	Overseas acquired	WA	27
2020-03-25	Unknown origin	QLD	1
2020-03-25	Unknown origin	VIC	47
2020-03-26	Locally acquired	NSW	57
2020-03-26	Locally acquired	QLD	12
2020-03-26	Locally acquired	SA	9
2020-03-26	Locally acquired	VIC	4
2020-03-26	Overseas acquired	ACT	12
2020-03-26	Overseas acquired	NSW	137
2020-03-26	Overseas acquired	NT	4
2020-03-26	Overseas acquired	QLD	51
2020-03-26	Overseas acquired	SA	23
2020-03-26	Overseas acquired	TAS	5
2020-03-26	Overseas acquired	VIC	26
2020-03-26	Overseas acquired	WA	16
2020-03-26	Unknown origin	ACT	1
2020-03-26	Unknown origin	QLD	2
2020-03-26	Unknown origin	VIC	23
2020-03-26	Unknown origin	WA	5
2020-03-27	Locally acquired	NSW	78
2020-03-27	Locally acquired	QLD	11
2020-03-27	Locally acquired	SA	5
2020-03-27	Locally acquired	TAS	2
2020-03-27	Locally acquired	VIC	6
2020-03-27	Locally acquired	WA	2
2020-03-27	Overseas acquired	ACT	5
2020-03-27	Overseas acquired	NSW	105
2020-03-27	Overseas acquired	NT	1
2020-03-27	Overseas acquired	QLD	45
2020-03-27	Overseas acquired	SA	13
2020-03-27	Overseas acquired	TAS	10
2020-03-27	Overseas acquired	VIC	51
2020-03-27	Overseas acquired	WA	23
2020-03-27	Unknown origin	QLD	2
2020-03-27	Unknown origin	VIC	51
2020-03-27	Unknown origin	WA	3
2020-03-28	Locally acquired	ACT	1
2020-03-28	Locally acquired	NSW	36
2020-03-28	Locally acquired	QLD	6
2020-03-28	Locally acquired	SA	6
2020-03-28	Locally acquired	VIC	1
2020-03-28	Locally acquired	WA	2
2020-03-28	Overseas acquired	ACT	4
2020-03-28	Overseas acquired	NSW	82
2020-03-28	Overseas acquired	NT	1
2020-03-28	Overseas acquired	QLD	14
2020-03-28	Overseas acquired	SA	11
2020-03-28	Overseas acquired	TAS	4
2020-03-28	Overseas acquired	VIC	24
2020-03-28	Overseas acquired	WA	11
2020-03-28	Unknown origin	ACT	1
2020-03-28	Unknown origin	VIC	38
2020-03-29	Locally acquired	NSW	50
2020-03-29	Locally acquired	QLD	6
2020-03-29	Locally acquired	VIC	7
2020-03-29	Locally acquired	WA	6
2020-03-29	Overseas acquired	ACT	2
2020-03-29	Overseas acquired	NSW	61
2020-03-29	Overseas acquired	QLD	25
2020-03-29	Overseas acquired	SA	5
2020-03-29	Overseas acquired	TAS	3
2020-03-29	Overseas acquired	VIC	20
2020-03-29	Overseas acquired	WA	26
2020-03-29	Unknown origin	VIC	42
2020-03-29	Unknown origin	WA	4
2020-03-30	Locally acquired	NSW	34
2020-03-30	Locally acquired	QLD	9
2020-03-30	Locally acquired	SA	13
2020-03-30	Locally acquired	VIC	3
2020-03-30	Locally acquired	WA	2
2020-03-30	Overseas acquired	ACT	3
2020-03-30	Overseas acquired	NSW	49
2020-03-30	Overseas acquired	QLD	34
2020-03-30	Overseas acquired	SA	12
2020-03-30	Overseas acquired	TAS	3
2020-03-30	Overseas acquired	VIC	23
2020-03-30	Overseas acquired	WA	33
2020-03-30	Unknown origin	QLD	3
2020-03-30	Unknown origin	VIC	41
2020-03-30	Unknown origin	WA	9
2020-03-31	Locally acquired	NSW	61
2020-03-31	Locally acquired	QLD	8
2020-03-31	Locally acquired	SA	12
2020-03-31	Locally acquired	VIC	4
2020-03-31	Locally acquired	WA	1
2020-03-31	Overseas acquired	ACT	4
2020-03-31	Overseas acquired	NSW	63
2020-03-31	Overseas acquired	NT	4
2020-03-31	Overseas acquired	QLD	25
2020-03-31	Overseas acquired	SA	16
2020-03-31	Overseas acquired	VIC	18
2020-03-31	Overseas acquired	WA	1
2020-03-31	Unknown origin	NSW	1
2020-03-31	Unknown origin	QLD	1
2020-03-31	Unknown origin	VIC	29
2020-03-31	Unknown origin	WA	5
2020-04-01	Locally acquired	NSW	71
2020-04-01	Locally acquired	NT	1
2020-04-01	Locally acquired	QLD	10
2020-04-01	Locally acquired	SA	10
2020-04-01	Locally acquired	VIC	6
2020-04-01	Locally acquired	WA	5
2020-04-01	Overseas acquired	ACT	4
2020-04-01	Overseas acquired	NSW	41
2020-04-01	Overseas acquired	NT	1
2020-04-01	Overseas acquired	QLD	17
2020-04-01	Overseas acquired	SA	10
2020-04-01	Overseas acquired	TAS	2
2020-04-01	Overseas acquired	VIC	13
2020-04-01	Overseas acquired	WA	10
2020-04-01	Unknown origin	QLD	3
2020-04-01	Unknown origin	VIC	25
2020-04-01	Unknown origin	WA	11
2020-04-02	Locally acquired	ACT	1
2020-04-02	Locally acquired	NSW	53
2020-04-02	Locally acquired	QLD	8
2020-04-02	Locally acquired	SA	9
2020-04-02	Locally acquired	TAS	2
2020-04-02	Locally acquired	VIC	4
2020-04-02	Overseas acquired	ACT	2
2020-04-02	Overseas acquired	NSW	39
2020-04-02	Overseas acquired	NT	1
2020-04-02	Overseas acquired	QLD	16
2020-04-02	Overseas acquired	SA	3
2020-04-02	Overseas acquired	TAS	1
2020-04-02	Overseas acquired	VIC	12
2020-04-02	Overseas acquired	WA	5
2020-04-02	Unknown origin	ACT	1
2020-04-02	Unknown origin	QLD	2
2020-04-02	Unknown origin	VIC	35
2020-04-03	Locally acquired	NSW	51
2020-04-03	Locally acquired	NT	1
2020-04-03	Locally acquired	QLD	10
2020-04-03	Locally acquired	SA	6
2020-04-03	Locally acquired	TAS	2
2020-04-03	Locally acquired	VIC	1
2020-04-03	Locally acquired	WA	1
2020-04-03	Overseas acquired	ACT	1
2020-04-03	Overseas acquired	NSW	26
2020-04-03	Overseas acquired	NT	3
2020-04-03	Overseas acquired	QLD	16
2020-04-03	Overseas acquired	SA	7
2020-04-03	Overseas acquired	TAS	3
2020-04-03	Overseas acquired	VIC	3
2020-04-03	Overseas acquired	WA	5
2020-04-03	Unknown origin	QLD	2
2020-04-03	Unknown origin	TAS	1
2020-04-03	Unknown origin	VIC	12
2020-04-03	Unknown origin	WA	2
2020-04-04	Locally acquired	NSW	32
2020-04-04	Locally acquired	NT	1
2020-04-04	Locally acquired	QLD	4
2020-04-04	Locally acquired	SA	4
2020-04-04	Locally acquired	TAS	1
2020-04-04	Overseas acquired	ACT	3
2020-04-04	Overseas acquired	NSW	42
2020-04-04	Overseas acquired	QLD	4
2020-04-04	Overseas acquired	SA	1
2020-04-04	Overseas acquired	TAS	1
2020-04-04	Overseas acquired	VIC	2
2020-04-04	Overseas acquired	WA	20
2020-04-04	Unknown origin	QLD	2
2020-04-04	Unknown origin	VIC	30
2020-04-05	Locally acquired	NSW	28
2020-04-05	Locally acquired	TAS	3
2020-04-05	Locally acquired	WA	2
2020-04-05	Overseas acquired	NSW	24
2020-04-05	Overseas acquired	NT	1
2020-04-05	Overseas acquired	QLD	8
2020-04-05	Overseas acquired	TAS	1
2020-04-05	Overseas acquired	WA	13
2020-04-05	Unknown origin	NSW	2
2020-04-05	Unknown origin	QLD	2
2020-04-05	Unknown origin	VIC	19
2020-04-05	Unknown origin	WA	4
2020-04-06	Locally acquired	NSW	15
2020-04-06	Locally acquired	QLD	3
2020-04-06	Locally acquired	SA	4
2020-04-06	Locally acquired	TAS	3
2020-04-06	Overseas acquired	NSW	16
2020-04-06	Overseas acquired	QLD	3
2020-04-06	Overseas acquired	SA	1
2020-04-06	Overseas acquired	WA	2
2020-04-06	Unknown origin	QLD	1
2020-04-06	Unknown origin	VIC	31
2020-04-06	Unknown origin	WA	2
2020-04-07	Locally acquired	ACT	1
2020-04-07	Locally acquired	NSW	20
2020-04-07	Locally acquired	QLD	2
2020-04-07	Locally acquired	SA	2
2020-04-07	Locally acquired	TAS	6
2020-04-07	Locally acquired	WA	3
2020-04-07	Overseas acquired	ACT	2
2020-04-07	Overseas acquired	NSW	8
2020-04-07	Overseas acquired	QLD	7
2020-04-07	Overseas acquired	SA	3
2020-04-07	Overseas acquired	TAS	1
2020-04-07	Overseas acquired	WA	12
2020-04-07	Unknown origin	TAS	2
2020-04-07	Unknown origin	VIC	17
2020-04-07	Unknown origin	WA	2
2020-04-08	Locally acquired	NSW	29
2020-04-08	Locally acquired	QLD	4
2020-04-08	Locally acquired	TAS	8
2020-04-08	Locally acquired	WA	2
2020-04-08	Overseas acquired	NSW	18
2020-04-08	Overseas acquired	QLD	4
2020-04-08	Overseas acquired	TAS	1
2020-04-08	Overseas acquired	WA	2
2020-04-08	Unknown origin	ACT	1
2020-04-08	Unknown origin	QLD	4
2020-04-08	Unknown origin	VIC	12
2020-04-08	Unknown origin	WA	1
2020-04-09	Locally acquired	NSW	11
2020-04-09	Locally acquired	QLD	3
2020-04-09	Locally acquired	SA	2
2020-04-09	Locally acquired	TAS	4
2020-04-09	Locally acquired	WA	1
2020-04-09	Overseas acquired	NSW	16
2020-04-09	Overseas acquired	QLD	5
2020-04-09	Overseas acquired	SA	3
2020-04-09	Overseas acquired	WA	7
2020-04-09	Unknown origin	ACT	3
2020-04-09	Unknown origin	QLD	2
2020-04-09	Unknown origin	TAS	2
2020-04-09	Unknown origin	VIC	9
2020-04-09	Unknown origin	WA	8
2020-04-10	Locally acquired	NSW	10
2020-04-10	Locally acquired	QLD	6
2020-04-10	Locally acquired	SA	2
2020-04-10	Locally acquired	TAS	10
2020-04-10	Overseas acquired	NSW	4
2020-04-10	Overseas acquired	QLD	5
2020-04-10	Overseas acquired	SA	2
2020-04-10	Overseas acquired	TAS	1
2020-04-10	Overseas acquired	WA	4
2020-04-10	Unknown origin	VIC	34
2020-04-10	Unknown origin	WA	2
2020-04-11	Locally acquired	NSW	5
2020-04-11	Locally acquired	QLD	3
2020-04-11	Locally acquired	TAS	9
2020-04-11	Overseas acquired	NSW	5
2020-04-11	Overseas acquired	QLD	3
2020-04-11	Overseas acquired	WA	6
2020-04-11	Unknown origin	NSW	1
2020-04-11	Unknown origin	TAS	2
2020-04-11	Unknown origin	VIC	1
2020-04-11	Unknown origin	WA	2
2020-04-12	Locally acquired	NSW	2
2020-04-12	Locally acquired	QLD	2
2020-04-12	Locally acquired	SA	1
2020-04-12	Locally acquired	TAS	1
2020-04-12	Locally acquired	WA	1
2020-04-12	Overseas acquired	NSW	1
2020-04-12	Overseas acquired	QLD	1
2020-04-12	Overseas acquired	WA	2
2020-04-12	Unknown origin	QLD	5
2020-04-12	Unknown origin	TAS	10
2020-04-12	Unknown origin	VIC	2
2020-04-13	Locally acquired	SA	1
2020-04-13	Locally acquired	WA	1
2020-04-13	Overseas acquired	QLD	1
2020-04-13	Overseas acquired	WA	5
2020-04-13	Unknown origin	ACT	1
2020-04-13	Unknown origin	QLD	2
2020-04-13	Unknown origin	VIC	2
2020-04-14	Unknown origin	QLD	1
