# Supplementary material for: Early analysis of the Australian COVID-19 epidemic
Source: eLife. 2020 Aug 13;9:e58785. doi: 10.7554/eLife.58785 (PMC7449695; doi:10.7554/eLife.58785)
Supplement: Source code 1. [file elife-58785-code1.zip › forecast_14Apr.csv]

date	Median	CI50_L	CI95_L	CI50_U	CI95_U
2020-02-28	7	4	1.025	11	24
2020-02-29	8	5	1.025	12	24
2020-03-01	9	5	1.025	14	25
2020-03-02	10	6	2.025	14	26
2020-03-03	13	8.25	3.05	19	38
2020-03-04	21	14.25	4.075	29	54
2020-03-05	28	19.25	8.05	39	69
2020-03-06	35	24.25	11.05	45	76
2020-03-07	40	31	17.05	54	82
2020-03-08	49	38	21.05	62	92
2020-03-09	58	46	27.025	71	104
2020-03-10	69	55	35.025	84	116
2020-03-11	82	67	43.025	98	130
2020-03-12	95	79	54	113	148
2020-03-13	113	95	68	130	169
2020-03-14	132	115	82	152	192
2020-03-15	153	134	99	175	221
2020-03-16	176	156	118	199	249
2020-03-17	200	176	134	225	277
2020-03-18	227	200	153	256	317
2020-03-19	246	216	167	276	339
2020-03-20	258	229	178	291	357
2020-03-21	277	244	187	311	384
2020-03-22	281	249	189	316	389
2020-03-23	280	248	190	315	387
2020-03-24	275	243	187	310	381
2020-03-25	269	236	181	301	374
2020-03-26	259	228	172	291	361
2020-03-27	247	215	163	278	347
2020-03-28	233	206	154	265	331
2020-03-29	225	193	144.025	257	328
2020-03-30	211	181	134.025	243	312
2020-03-31	196	169	123.05	229	294
2020-04-01	184	156	113.05	212	278
2020-04-02	169	144	103.05	197	261
2020-04-03	158	134	94.05	185	246
2020-04-04	145	123	85.075	173	232
2020-04-05	136	112.25	79.075	161	219
2020-04-06	125	102.25	70.075	151	208
2020-04-07	116	96.25	64.075	141	196
2020-04-08	107	87.25	58.075	131	186
2020-04-09	99	80.25	54.075	122	179
2020-04-10	92	75.25	47.075	115	168
2020-04-11	85	69.5	45.075	108	161
2020-04-12	81	62.5	39.075	101	154
2020-04-13	75	58.75	35.1	96	150
2020-04-14	69	52.75	32.1	90	142
2020-04-15	65	48.75	29.1	83	136
2020-04-16	60.5	45.75	27.1	77	131
2020-04-17	54.5	41.75	24.1	74	127
2020-04-18	52.5	39.75	21.1	70	124
2020-04-19	48.5	35.75	19.1	67	120
2020-04-20	45.5	32.75	17.1	63	116
2020-04-21	43.5	30.75	15.1	60	113
2020-04-22	39	27.75	12.1	55	111
2020-04-23	37.5	26.75	12.1	52	107
2020-04-24	35.5	24.75	11.1	51	106
2020-04-25	32.5	21.75	8.1	47	104
2020-04-26	31.5	20	8.1	46	101
2020-04-27	28.5	20	6.125	45	100
2020-04-28	25.5	17	6.125	42	98
2020-04-29	25.5	16	5.125	39	98
2020-04-30	23.5	15	3.175	38	96
2020-05-01	21.5	13	2.175	37	95
2020-05-02	20	11.75	2.15	35	83
2020-05-03	19	10.75	1.15	33	83
2020-05-04	18	9.75	1.15	31	82
