# Supplementary material for: Early analysis of the Australian COVID-19 epidemic
Source: eLife. 2020 Aug 13;9:e58785. doi: 10.7554/eLife.58785 (PMC7449695; doi:10.7554/eLife.58785)
Supplement: Source code 1. [file elife-58785-code1.zip › icu_ward_data.csv]

date	ICU	ward
2020-03-29	48	NA
2020-03-31	63	NA
2020-04-01	76	396
2020-04-02	80	414
2020-04-03	85	410
2020-04-05	91	NA
2020-04-06	96	NA
2020-04-07	93	305
2020-04-08	87	263
2020-04-09	81	262
2020-04-10	74	236
2020-04-11	80	240
2020-04-12	81	239
2020-04-13	79	227
