# Supplementary material for: Early analysis of the Australian COVID-19 epidemic
Source: eLife. 2020 Aug 13;9:e58785. doi: 10.7554/eLife.58785 (PMC7449695; doi:10.7554/eLife.58785)
Supplement: Source code 1. [file elife-58785-code1.zip › install_lshtm_packages_R.r]

# This analysis uses on a number of packages that are under active development
# and changing rapidly as the pandemic progresses. The specific versions of the
# LSHTM modelling packages we used can be installed from GitHub using the
# folowing code. The remotes package used to install them is available on CRAN.

remotes::install_github("epiforecasts/scoringutils@6efcbf8")
remotes::install_github("epiforecasts/EpiSoon@67ae487")
remotes::install_github("epiforecasts/EpiNow@3236137")
