# Supplementary material for: Early analysis of the Australian COVID-19 epidemic
Source: eLife. 2020 Aug 13;9:e58785. doi: 10.7554/eLife.58785 (PMC7449695; doi:10.7554/eLife.58785)
Supplement: Source code 1. [file elife-58785-code1.zip › sampled_report_delay.csv]

x
1
6
3
2
1
1
14
3
10
3
0
2
7
1
2
5
2
11
6
6
1
0
0
16
3
5
3
5
18
7
5
3
10
1
8
3
4
1
7
12
0
0
1
4
11
11
2
10
2
5
3
7
3
0
0
8
0
0
0
3
11
1
10
5
11
2
8
3
0
4
1
0
1
3
7
3
4
3
7
3
3
5
4
2
5
0
7
12
4
2
9
1
2
8
17
0
9
1
12
2
7
5
7
2
16
7
3
2
0
13
2
10
3
5
0
20
1
10
2
2
0
9
10
6
7
2
1
8
6
4
4
1
6
7
3
2
1
0
3
2
0
4
3
0
10
6
4
2
5
3
2
0
9
21
4
1
7
5
9
0
2
2
8
0
5
5
7
18
2
1
5
3
4
3
11
1
2
13
1
11
22
10
1
3
7
23
0
3
0
3
4
2
3
4
0
7
3
3
2
9
6
5
2
18
2
1
6
3
1
2
5
9
0
8
1
3
2
1
9
5
3
12
0
5
0
2
3
29
0
1
4
1
5
11
17
11
0
9
1
15
1
4
2
1
8
1
3
2
3
3
9
0
3
0
0
2
3
4
9
5
2
2
5
3
9
3
1
9
0
2
2
7
7
9
2
8
2
0
7
0
0
1
18
2
11
5
7
2
0
1
2
9
10
11
6
11
0
2
2
2
3
2
3
1
12
6
0
9
0
9
0
5
2
11
6
1
3
9
3
2
11
4
6
8
3
3
15
0
14
3
3
0
8
0
1
0
0
7
10
0
4
1
1
3
1
5
6
2
4
2
3
0
6
3
11
3
8
5
1
1
0
1
7
5
2
2
0
7
0
7
2
2
3
2
5
0
7
12
1
9
3
0
6
10
3
6
0
7
15
0
3
7
4
2
0
5
5
5
8
1
4
6
6
22
2
4
3
0
5
4
1
12
7
1
1
15
4
0
0
9
13
4
1
3
0
1
2
3
1
1
12
7
0
11
9
1
9
2
4
7
4
2
3
3
4
2
0
3
9
1
10
4
4
3
1
2
4
0
2
6
4
6
0
7
4
4
2
1
7
2
13
6
16
4
0
1
0
8
14
5
6
6
15
3
0
1
3
2
4
0
2
15
1
2
2
1
2
2
4
1
0
3
1
10
5
7
0
9
1
4
5
14
3
5
3
1
1
3
1
3
6
1
1
8
3
2
8
6
1
8
8
1
16
4
7
9
2
6
1
14
2
7
4
10
19
4
3
14
4
0
4
3
4
12
3
4
0
1
2
7
0
2
1
8
1
6
6
6
2
3
7
1
12
12
6
2
1
3
1
3
12
6
2
25
10
2
0
0
5
1
3
6
4
5
0
0
1
1
3
2
1
6
6
1
1
9
3
1
6
12
5
0
9
1
9
19
0
3
2
20
1
3
4
7
4
4
1
8
6
6
7
8
0
2
18
6
14
4
2
12
2
2
9
0
2
2
9
1
10
0
5
3
3
1
9
2
3
10
2
3
3
0
1
2
3
1
4
1
3
3
5
2
2
16
8
1
2
10
1
7
15
9
1
3
11
0
0
3
0
9
10
4
1
1
1
6
11
0
0
4
5
3
3
2
14
14
4
3
1
10
4
8
3
5
5
1
1
6
1
4
9
0
3
0
0
15
1
10
3
10
1
0
7
1
3
6
8
1
10
4
2
1
1
9
0
7
2
0
4
2
0
1
1
13
1
6
5
0
2
16
2
2
1
6
2
6
3
6
10
4
2
1
0
12
12
1
11
2
3
8
9
9
7
4
13
14
9
2
9
1
1
7
6
3
15
3
3
3
13
9
12
0
3
4
3
1
0
6
10
2
10
8
3
3
7
2
2
5
20
4
0
7
1
3
5
1
1
4
8
8
4
2
8
2
1
0
3
7
0
12
0
9
3
10
5
3
2
2
4
14
0
11
2
2
7
2
5
7
0
4
1
0
2
9
6
5
12
3
0
4
6
8
4
9
3
10
2
9
5
2
1
8
16
0
1
2
8
14
1
3
1
1
7
4
6
4
4
6
11
10
21
3
3
1
3
6
2
2
4
11
8
6
4
3
6
7
1
1
15
5
3
19
1
6
6
7
10
4
6
6
1
2
1
17
3
5
4
2
4
12
3
3
2
14
2
6
12
12
2
0
11
2
11
1
10
4
4
0
3
3
1
3
10
0
3
6
5
3
7
4
1
4
3
13
2
1
17
5
12
5
0
4
7
1
0
6
4
0
3
2
1
4
5
6
2
10
0
7
3
9
