# Supplementary material for: Early analysis of the Australian COVID-19 epidemic
Source: eLife. 2020 Aug 13;9:e58785. doi: 10.7554/eLife.58785 (PMC7449695; doi:10.7554/eLife.58785)
Supplement: Source code 1. [file elife-58785-code1.zip › ward_icu_by_age.csv]

Age_group	ph.l	ph.u	pi.l	pi.u
0-9	0.147540983606557	0.177049180327869	0	0
10-18	0.108108108108108	0.12972972972973	0.00900900900900901	0.0108108108108108
19-29	0.050407709414381	0.0604892512972572	0.000741289844329133	0.000889547813194959
30-39	0.0864978902953586	0.10379746835443	0.00738396624472574	0.00886075949367089
40-49	0.0946822308690013	0.113618677042802	0.0207522697795071	0.0249027237354086
50-59	0.111231101511879	0.133477321814255	0.0172786177105832	0.0207343412526998
60-69	0.152929493545184	0.18351539225422	0.0317775571002979	0.0381330685203575
70-79	0.244019138755981	0.292822966507177	0.0558213716108453	0.0669856459330143
80+	0.38150289017341	0.457803468208092	0.046242774566474	0.0554913294797688
